# Supplementary material for: Functional analysis of CTLA4 promoter variant and its possible implication in colorectal cancer immunotherapy
Source: Front Med (Lausanne). 2023 Aug 3;10:1160368. doi: 10.3389/fmed.2023.1160368 (PMC10436101; doi:10.3389/fmed.2023.1160368)
Supplement: Supplementary file 1 [file Table_1.xlsx]

## Sheet: FINAL
Supplementary table 1. Primer sequences
Gene	Primer sequence	Location	Amplicon Size (bp)
Promoter
CTLA4	CCCGGTACCTTGTAAAGCTGTCAAGGGACC	Promoter	575
	CCCCTCGAG GGCTTTATGGGAGCGGTGTT	Intron 1
Amplification
CTLA4	CAAATCCTGCCATTAGCCCAA	Promoter	754
	GGAATACAGAGCCAGCCAAGC	Intron 1
Sequencing
CTLA4	GGACTGGATGGTTAAGGATGC	Promoter	754
Alfa-omega primers
TCF-1/TCF7	ATGCCGCAGCTGGACTCCGG	Exon 1	1152
	CCGTTCCTTCCGATGACAGTGCTC	Exon 10
LEF1	ATGCCCCAACTCTCCGG	Exon 1	1197
	GATGTAGGCAGCTGTCATTCTT	Exon 11
EMSA
rs5742909 C>T	5'- TCCAAGTCTCCACTTAGTTATCCAGATCCT(C/T)AAAGTGAACATGAAGCTTCAGTTTCAAAT-3'	Promoter	NA
	3'-ATTTGAAACTGAAGCTTCATGTTCACTTT(A/G)AGGATCTGGATAACTAAGTGGAGACTTGGA-5'	Promoter	NA
Competitor rs5742909	5'-TATCCAGATCCTCAAAGTGAACATG-3'	Promoter	NA
	5'-CATGTTCACTTTGAGGATCTGGATA-3'	Promoter	NA
CTLA4 Cytotoxic T-Lymphocyte Antigen 4; EMSA Electrophoretic Mobility Shift Assay; LEF1 Lymphoid Enhancer Binding Factor 1; TCF-1 T-Cell Factor 1; TCF7 Transcription Factor 7; NA Not applicable
