# Supplementary material for: Functional analysis of CTLA4 promoter variant and its possible implication in colorectal cancer immunotherapy
Source: Front Med (Lausanne). 2023 Aug 3;10:1160368. doi: 10.3389/fmed.2023.1160368 (PMC10436101; doi:10.3389/fmed.2023.1160368)
Supplement: Supplementary file 2 [file Table_2.xlsx]

## Sheet: FINAL
Supplementary table 2. CTLA4 c.319 C>T (rs5742909) association with response status (n=522, crude analysis)
Model	Genotype	Control	Case	OR (95% CI)	P value	AIC	BIC
Codominant	C/C	362 (85.4%)	74 (75.5%)	1	0.054	504.3	517.1
	C/T	61 (14.4%)	24 (24.5%)	1.92 (1.13-3.28)
	T/T	1 (0.2%)	0 (0%)	0.00 (0.00-NA)
Dominant	C/C	362 (85.4%)	74 (75.5%)	1	0.023*	503	511.5
	C/T-T/T	62 (14.6%)	24 (24.5%)	1.89 (1.11-3.23)
Recessive	C/C-C/T	423 (99.8%)	98 (100%)	1	0.52	507.8	516.3
	T/T	1 (0.2%)	0 (0%)	0.00 (0.00-NA)
Overdominant	C/C-T/T	363 (85.6%)	74 (75.5%)	1	0.019*	502.7	511.2
	C/T	61 (14.4%)	24 (24.5%)	1.93 (1.13-3.29)
Log-additive	---	---	---	1.82 (1.08-3.08)	0.029*	503.4	511.9
AIC Akaike Information Criterion; BIC Bayesian Information Criterion; CI Confidence interval; NA Not available; OR Odds Ratio; *Statistically significant, P value <0.05
