# Supplementary material for: Functional analysis of CTLA4 promoter variant and its possible implication in colorectal cancer immunotherapy
Source: Front Med (Lausanne). 2023 Aug 3;10:1160368. doi: 10.3389/fmed.2023.1160368 (PMC10436101; doi:10.3389/fmed.2023.1160368)
Supplement: Supplementary file 3 [file Table_3.xlsx]

## Sheet: FINAL
Supplementary table 3. Luciferase results
CTLA4 c.-319 HCT116 cell line
	Condition	Empty Promoter	Promoter + LEF1	Promoter + TCF7	pGL4
N	-319 C	9	9	9	9
	-319 T	9	9	9
RLU Mean	-319 C	0.952	2.46	27.1	0.327
	-319 T	1.03	2.61	22.8
Std. error mean	-319 C	0.0344	0.0859	1.25	0.00823
	-319 T	0.027	0.21	0.861
Shapiro-Wilk p	-319 C	0.399	0.13	0.336	0.024
	-319 T	0.036	0.17	0.007
Statistical test	-319 C	✓ p = 0.064	⧫ p = 0.507	✓ p = 0.008	✓ p = < 0.001
	-319 T
	Empty promoter vs promoter + TF		✓ p = < 0.001	✓ p = < 0.001
CTLA4 c.-319 COS7 cell line
	Condition	Empty Promoter	Promoter + LEF1	Promoter + TCF7	pGL4
N	-319 C	15	15	15	15
	-319 T	15	15	15
RLU Mean	-319 C	0.846	5.07	5.38	0.64
	-319 T	0.916	6.76	5.62
Std. error mean	-319 C	0.0355	0.473	0.381	0.01
	-319 T	0.051	0.465	0.193
Shapiro-Wilk p	-319 C	0.013	0.014	0.091	0.03
	-319 T	0.008	0.003	0.964
Statistical test	-319 C	✓ p = 0.237	✓ p = 0.015	⧫ p = 0.574	✓ p = < 0.001
	-319 T
	Empty promoter vs promoter + TF		✓ p = < 0.001	✓ p = < 0.001
CTLA4 c.-319 JURKAT cell line
	Condition	Promoter + TCF7	pGL4
N	-319 C	6	6
	-319 T	6
RLU Mean	-319 C	1	0.319
	-319 T	1.43
Std. error mean	-319 C	0.01	0.0245
	-319 T	0.12
Shapiro-Wilk p	-319 C	0.45	0.959
	-319 T	0.31
Statistical test	-319 C	⧫ p = 0.016	¨ p = < 0.001
	-319 T
	Empty promoter vs promoter + TF	✓ p = < 0.001
Different statistical tests were used according to data normality and variance homogeneity. Empty promoter was compared with CTLA4 promoter + transcription factor (TF). pGL4 results were compared with CTLA4 empty promoter or Promoter + TF for Jurkat cells. LEF1 Lymphoid enhancer binding factor 1; N Number of samples; RLU Relative Light Unit; TCF7 Transcription Factor 7; ✓ Mann-Whitney U; ¨ Studen…
